# Supplementary material for: Effect of High Hydrostatic Pressure Processing on the Microbiological Quality and Bacterial Diversity of Sous-Vide-Cooked Cod
Source: Foods. 2023 Mar 12;12(6):1206. doi: 10.3390/foods12061206 (PMC10047930; doi:10.3390/foods12061206)
Supplement: Supplementary file 1 [file foods-12-01206-s001.zip]

Archive with 1 entries (1 files):
- foods-2220867-supplementary.pdf
